# Supplementary material for: Chemical, microbial and antibiotic susceptibility analyses of groundwater after a major flood event in Chennai
Source: Sci Data. 2017 Oct 10;4:170135. doi: 10.1038/sdata.2017.135 (PMC5634326; doi:10.1038/sdata.2017.135)
Supplement: Supplementary file 1 [file sdata2017135-isa1.zip]

Archive with 5 entries (5 files):
- i_Investigation.txt
- s_study_Lakshmanan.txt
- a_assay_chemical_Lakshmanan.txt
- a_assay_microbial_Lakshmanan.txt
- a_assay_antibiotic_Lakshmanan.txt
