# Supplementary material for: Chemical, microbial and antibiotic susceptibility analyses of groundwater after a major flood event in Chennai
Source: Sci Data. 2017 Oct 10;4:170135. doi: 10.1038/sdata.2017.135 (PMC5634326; doi:10.1038/sdata.2017.135)
Supplement: Supplementary file 1 [file sdata2017135-isa1.zip › s_study_Lakshmanan.txt]

Source Name	Characteristics[geographical location]	Term Source REF	Term Accession Number	Characteristics[environment type]	Term Source REF	Term Accession Number	Characteristics[latitude]	Unit	Term Source REF	Term Accession Number	Characteristics[longitude]	Unit	Term Source REF	Term Accession Number	Protocol REF	Sample Name	Factor Value[temporal sampling range]
Adyar River catchment well	Chennai	GAZ	GAZ:00003776	groundwater	ENVO	ENVO:01001004	12.9659	degree	UO	UO:0000185	80.1089	degree	UO	UO:0000185	Sampling	1	2015-12-31; 2016-4-1
Adyar River catchment well	Chennai	GAZ	GAZ:00003776	groundwater	ENVO	ENVO:01001004	12.96651667	degree	UO	UO:0000185	80.08193333	degree	UO	UO:0000185	Sampling	2	2015-12-31; 2016-4-1
Adyar River catchment well	Chennai	GAZ	GAZ:00003776	groundwater	ENVO	ENVO:01001004	12.98416667	degree	UO	UO:0000185	80.12036667	degree	UO	UO:0000185	Sampling	3	2015-12-31; 2016-4-1
Adyar River catchment well	Chennai	GAZ	GAZ:00003776	groundwater	ENVO	ENVO:01001004	12.98058333	degree	UO	UO:0000185	80.12945	degree	UO	UO:0000185	Sampling	4	2015-12-31; 2016-4-1
Adyar River catchment well	Chennai	GAZ	GAZ:00003776	groundwater	ENVO	ENVO:01001004	12.98913333	degree	UO	UO:0000185	80.12745	degree	UO	UO:0000185	Sampling	5	2015-12-31; 2016-4-1
Adyar River catchment well	Chennai	GAZ	GAZ:00003776	groundwater	ENVO	ENVO:01001004	12.98163333	degree	UO	UO:0000185	80.12686667	degree	UO	UO:0000185	Sampling	6	2015-12-31; 2016-4-1
Adyar River catchment well	Chennai	GAZ	GAZ:00003776	groundwater	ENVO	ENVO:01001004	13.00898333	degree	UO	UO:0000185	80.14766667	degree	UO	UO:0000185	Sampling	7	2015-12-31; 2016-4-1
Adyar River catchment well	Chennai	GAZ	GAZ:00003776	groundwater	ENVO	ENVO:01001004	12.99548333	degree	UO	UO:0000185	80.14948333	degree	UO	UO:0000185	Sampling	8	2015-12-31; 2016-4-1
Adyar River catchment well	Chennai	GAZ	GAZ:00003776	groundwater	ENVO	ENVO:01001004	12.99838333	degree	UO	UO:0000185	80.15856667	degree	UO	UO:0000185	Sampling	9	2015-12-31; 2016-4-1
Adyar River catchment well	Chennai	GAZ	GAZ:00003776	groundwater	ENVO	ENVO:01001004	13.00781667	degree	UO	UO:0000185	80.15073333	degree	UO	UO:0000185	Sampling	10	2015-12-31; 2016-4-1
Adyar River catchment well	Chennai	GAZ	GAZ:00003776	groundwater	ENVO	ENVO:01001004	13.01445	degree	UO	UO:0000185	80.18495	degree	UO	UO:0000185	Sampling	11	2015-12-31; 2016-4-1
Adyar River catchment well	Chennai	GAZ	GAZ:00003776	groundwater	ENVO	ENVO:01001004	13.0197	degree	UO	UO:0000185	80.16513333	degree	UO	UO:0000185	Sampling	12	2015-12-31; 2016-4-1
Adyar River catchment well	Chennai	GAZ	GAZ:00003776	groundwater	ENVO	ENVO:01001004	13.02571667	degree	UO	UO:0000185	80.18311667	degree	UO	UO:0000185	Sampling	13	2015-12-31; 2016-4-1
Adyar River catchment well	Chennai	GAZ	GAZ:00003776	groundwater	ENVO	ENVO:01001004	13.02976667	degree	UO	UO:0000185	80.182	degree	UO	UO:0000185	Sampling	14	2015-12-31; 2016-4-1
Adyar River catchment well	Chennai	GAZ	GAZ:00003776	groundwater	ENVO	ENVO:01001004	13.03638333	degree	UO	UO:0000185	80.34711667	degree	UO	UO:0000185	Sampling	15	2015-12-31; 2016-4-1
Adyar River catchment well	Chennai	GAZ	GAZ:00003776	groundwater	ENVO	ENVO:01001004	13.0326	degree	UO	UO:0000185	80.33685	degree	UO	UO:0000185	Sampling	16	2015-12-31; 2016-4-1
Adyar River catchment well	Chennai	GAZ	GAZ:00003776	groundwater	ENVO	ENVO:01001004	13.01848333	degree	UO	UO:0000185	80.22055	degree	UO	UO:0000185	Sampling	17	2015-12-31; 2016-4-1
Adyar River catchment well	Chennai	GAZ	GAZ:00003776	groundwater	ENVO	ENVO:01001004	13.02201667	degree	UO	UO:0000185	80.21948333	degree	UO	UO:0000185	Sampling	18	2015-12-31; 2016-4-1
Adyar River catchment well	Chennai	GAZ	GAZ:00003776	groundwater	ENVO	ENVO:01001004	13.02021667	degree	UO	UO:0000185	80.22331667	degree	UO	UO:0000185	Sampling	19	2015-12-31; 2016-4-1
Adyar River catchment well	Chennai	GAZ	GAZ:00003776	groundwater	ENVO	ENVO:01001004	13.01961667	degree	UO	UO:0000185	80.22308333	degree	UO	UO:0000185	Sampling	20	2015-12-31; 2016-4-1
Adyar River catchment well	Chennai	GAZ	GAZ:00003776	groundwater	ENVO	ENVO:01001004	13.02316667	degree	UO	UO:0000185	80.24121667	degree	UO	UO:0000185	Sampling	21	2015-12-31; 2016-4-1
Adyar River catchment well	Chennai	GAZ	GAZ:00003776	groundwater	ENVO	ENVO:01001004	13.02008333	degree	UO	UO:0000185	80.23928333	degree	UO	UO:0000185	Sampling	22	2015-12-31; 2016-4-1
Chembarambakkam Lake	Chembarambakkam Lake	GAZ	GAZ:00058299	surface water	ENVO	ENVO:00002042	13.02195	degree	UO	UO:0000185	80.01638333	degree	UO	UO:0000185	Sampling	CL	2015-12-31; 2016-4-1
Adyar River	Adyar River	GAZ	GAZ:00250226	surface water	ENVO	ENVO:00002042	13.01735	degree	UO	UO:0000185	80.22486667	degree	UO	UO:0000185	Sampling	AR1	2015-12-31; 2016-4-1
Adyar River	Adyar River	GAZ	GAZ:00250226	surface water	ENVO	ENVO:00002042	13.02623333	degree	UO	UO:0000185	80.24363333	degree	UO	UO:0000185	Sampling	AR2	2015-12-31; 2016-4-1
