# Supplementary material for: Chemical, microbial and antibiotic susceptibility analyses of groundwater after a major flood event in Chennai
Source: Sci Data. 2017 Oct 10;4:170135. doi: 10.1038/sdata.2017.135 (PMC5634326; doi:10.1038/sdata.2017.135)
Supplement: Supplementary file 1 [file sdata2017135-isa1.zip › a_assay_chemical_Lakshmanan.txt]

Sample Name	Protocol REF	Assay Name	Raw Data File	Comment[Data Repository]	Comment[Data Record Accession]	Comment[Data Record URI]	Factor Value[temporal sampling range]
1	Chemical analysis	1_AF_chemical_analysis	ChemicalandMicrobialDataChennaiFloodsDec2015.xls	figshare	doi:10.6084/m9.figshare.c.3854080.v1	https://doi.org/10.6084/m9.figshare.c.3854080.v1	2015-12-31
2	Chemical analysis	2_AF_chemical_analysis	ChemicalandMicrobialDataChennaiFloodsDec2015.xls	figshare	doi:10.6084/m9.figshare.c.3854080.v1	https://doi.org/10.6084/m9.figshare.c.3854080.v1	2015-12-31
3	Chemical analysis	3_AF_chemical_analysis	ChemicalandMicrobialDataChennaiFloodsDec2015.xls	figshare	doi:10.6084/m9.figshare.c.3854080.v1	https://doi.org/10.6084/m9.figshare.c.3854080.v1	2015-12-31
4	Chemical analysis	4_AF_chemical_analysis	ChemicalandMicrobialDataChennaiFloodsDec2015.xls	figshare	doi:10.6084/m9.figshare.c.3854080.v1	https://doi.org/10.6084/m9.figshare.c.3854080.v1	2015-12-31
5	Chemical analysis	5_AF_chemical_analysis	ChemicalandMicrobialDataChennaiFloodsDec2015.xls	figshare	doi:10.6084/m9.figshare.c.3854080.v1	https://doi.org/10.6084/m9.figshare.c.3854080.v1	2015-12-31
6	Chemical analysis	6_AF_chemical_analysis	ChemicalandMicrobialDataChennaiFloodsDec2015.xls	figshare	doi:10.6084/m9.figshare.c.3854080.v1	https://doi.org/10.6084/m9.figshare.c.3854080.v1	2015-12-31
7	Chemical analysis	7_AF_chemical_analysis	ChemicalandMicrobialDataChennaiFloodsDec2015.xls	figshare	doi:10.6084/m9.figshare.c.3854080.v1	https://doi.org/10.6084/m9.figshare.c.3854080.v1	2015-12-31
8	Chemical analysis	8_AF_chemical_analysis	ChemicalandMicrobialDataChennaiFloodsDec2015.xls	figshare	doi:10.6084/m9.figshare.c.3854080.v1	https://doi.org/10.6084/m9.figshare.c.3854080.v1	2015-12-31
9	Chemical analysis	9_AF_chemical_analysis	ChemicalandMicrobialDataChennaiFloodsDec2015.xls	figshare	doi:10.6084/m9.figshare.c.3854080.v1	https://doi.org/10.6084/m9.figshare.c.3854080.v1	2015-12-31
10	Chemical analysis	10_AF_chemical_analysis	ChemicalandMicrobialDataChennaiFloodsDec2015.xls	figshare	doi:10.6084/m9.figshare.c.3854080.v1	https://doi.org/10.6084/m9.figshare.c.3854080.v1	2015-12-31
11	Chemical analysis	11_AF_chemical_analysis	ChemicalandMicrobialDataChennaiFloodsDec2015.xls	figshare	doi:10.6084/m9.figshare.c.3854080.v1	https://doi.org/10.6084/m9.figshare.c.3854080.v1	2015-12-31
12	Chemical analysis	12_AF_chemical_analysis	ChemicalandMicrobialDataChennaiFloodsDec2015.xls	figshare	doi:10.6084/m9.figshare.c.3854080.v1	https://doi.org/10.6084/m9.figshare.c.3854080.v1	2015-12-31
13	Chemical analysis	13_AF_chemical_analysis	ChemicalandMicrobialDataChennaiFloodsDec2015.xls	figshare	doi:10.6084/m9.figshare.c.3854080.v1	https://doi.org/10.6084/m9.figshare.c.3854080.v1	2015-12-31
14	Chemical analysis	14_AF_chemical_analysis	ChemicalandMicrobialDataChennaiFloodsDec2015.xls	figshare	doi:10.6084/m9.figshare.c.3854080.v1	https://doi.org/10.6084/m9.figshare.c.3854080.v1	2015-12-31
15	Chemical analysis	15_AF_chemical_analysis	ChemicalandMicrobialDataChennaiFloodsDec2015.xls	figshare	doi:10.6084/m9.figshare.c.3854080.v1	https://doi.org/10.6084/m9.figshare.c.3854080.v1	2015-12-31
16	Chemical analysis	16_AF_chemical_analysis	ChemicalandMicrobialDataChennaiFloodsDec2015.xls	figshare	doi:10.6084/m9.figshare.c.3854080.v1	https://doi.org/10.6084/m9.figshare.c.3854080.v1	2015-12-31
17	Chemical analysis	17_AF_chemical_analysis	ChemicalandMicrobialDataChennaiFloodsDec2015.xls	figshare	doi:10.6084/m9.figshare.c.3854080.v1	https://doi.org/10.6084/m9.figshare.c.3854080.v1	2015-12-31
18	Chemical analysis	18_AF_chemical_analysis	ChemicalandMicrobialDataChennaiFloodsDec2015.xls	figshare	doi:10.6084/m9.figshare.c.3854080.v1	https://doi.org/10.6084/m9.figshare.c.3854080.v1	2015-12-31
19	Chemical analysis	19_AF_chemical_analysis	ChemicalandMicrobialDataChennaiFloodsDec2015.xls	figshare	doi:10.6084/m9.figshare.c.3854080.v1	https://doi.org/10.6084/m9.figshare.c.3854080.v1	2015-12-31
20	Chemical analysis	20_AF_chemical_analysis	ChemicalandMicrobialDataChennaiFloodsDec2015.xls	figshare	doi:10.6084/m9.figshare.c.3854080.v1	https://doi.org/10.6084/m9.figshare.c.3854080.v1	2015-12-31
21	Chemical analysis	21_AF_chemical_analysis	ChemicalandMicrobialDataChennaiFloodsDec2015.xls	figshare	doi:10.6084/m9.figshare.c.3854080.v1	https://doi.org/10.6084/m9.figshare.c.3854080.v1	2015-12-31
22	Chemical analysis	22_AF_chemical_analysis	ChemicalandMicrobialDataChennaiFloodsDec2015.xls	figshare	doi:10.6084/m9.figshare.c.3854080.v1	https://doi.org/10.6084/m9.figshare.c.3854080.v1	2015-12-31
CL	Chemical analysis	CL_AF_chemical_analysis	ChemicalandMicrobialDataChennaiFloodsDec2015.xls	figshare	doi:10.6084/m9.figshare.c.3854080.v1	https://doi.org/10.6084/m9.figshare.c.3854080.v1	2015-12-31
AR1	Chemical analysis	AR1_AF_chemical_analysis	ChemicalandMicrobialDataChennaiFloodsDec2015.xls	figshare	doi:10.6084/m9.figshare.c.3854080.v1	https://doi.org/10.6084/m9.figshare.c.3854080.v1	2015-12-31
AR2	Chemical analysis	AR2_AF_chemical_analysis	ChemicalandMicrobialDataChennaiFloodsDec2015.xls	figshare	doi:10.6084/m9.figshare.c.3854080.v1	https://doi.org/10.6084/m9.figshare.c.3854080.v1	2015-12-31
1	Chemical analysis	1_PF_chemical_analysis	ChemicalandMicrobialDataChennaiFloodsDec2015.xls	figshare	doi:10.6084/m9.figshare.c.3854080.v1	https://doi.org/10.6084/m9.figshare.c.3854080.v1	2016-04-01
2	Chemical analysis	2_PF_chemical_analysis	ChemicalandMicrobialDataChennaiFloodsDec2015.xls	figshare	doi:10.6084/m9.figshare.c.3854080.v1	https://doi.org/10.6084/m9.figshare.c.3854080.v1	2016-04-01
3	Chemical analysis	3_PF_chemical_analysis	ChemicalandMicrobialDataChennaiFloodsDec2015.xls	figshare	doi:10.6084/m9.figshare.c.3854080.v1	https://doi.org/10.6084/m9.figshare.c.3854080.v1	2016-04-01
4	Chemical analysis	4_PF_chemical_analysis	ChemicalandMicrobialDataChennaiFloodsDec2015.xls	figshare	doi:10.6084/m9.figshare.c.3854080.v1	https://doi.org/10.6084/m9.figshare.c.3854080.v1	2016-04-01
5	Chemical analysis	5_PF_chemical_analysis	ChemicalandMicrobialDataChennaiFloodsDec2015.xls	figshare	doi:10.6084/m9.figshare.c.3854080.v1	https://doi.org/10.6084/m9.figshare.c.3854080.v1	2016-04-01
6	Chemical analysis	6_PF_chemical_analysis	ChemicalandMicrobialDataChennaiFloodsDec2015.xls	figshare	doi:10.6084/m9.figshare.c.3854080.v1	https://doi.org/10.6084/m9.figshare.c.3854080.v1	2016-04-01
7	Chemical analysis	7_PF_chemical_analysis	ChemicalandMicrobialDataChennaiFloodsDec2015.xls	figshare	doi:10.6084/m9.figshare.c.3854080.v1	https://doi.org/10.6084/m9.figshare.c.3854080.v1	2016-04-01
8	Chemical analysis	8_PF_chemical_analysis	ChemicalandMicrobialDataChennaiFloodsDec2015.xls	figshare	doi:10.6084/m9.figshare.c.3854080.v1	https://doi.org/10.6084/m9.figshare.c.3854080.v1	2016-04-01
9	Chemical analysis	9_PF_chemical_analysis	ChemicalandMicrobialDataChennaiFloodsDec2015.xls	figshare	doi:10.6084/m9.figshare.c.3854080.v1	https://doi.org/10.6084/m9.figshare.c.3854080.v1	2016-04-01
10	Chemical analysis	10_PF_chemical_analysis	ChemicalandMicrobialDataChennaiFloodsDec2015.xls	figshare	doi:10.6084/m9.figshare.c.3854080.v1	https://doi.org/10.6084/m9.figshare.c.3854080.v1	2016-04-01
11	Chemical analysis	11_PF_chemical_analysis	ChemicalandMicrobialDataChennaiFloodsDec2015.xls	figshare	doi:10.6084/m9.figshare.c.3854080.v1	https://doi.org/10.6084/m9.figshare.c.3854080.v1	2016-04-01
12	Chemical analysis	12_PF_chemical_analysis	ChemicalandMicrobialDataChennaiFloodsDec2015.xls	figshare	doi:10.6084/m9.figshare.c.3854080.v1	https://doi.org/10.6084/m9.figshare.c.3854080.v1	2016-04-01
13	Chemical analysis	13_PF_chemical_analysis	ChemicalandMicrobialDataChennaiFloodsDec2015.xls	figshare	doi:10.6084/m9.figshare.c.3854080.v1	https://doi.org/10.6084/m9.figshare.c.3854080.v1	2016-04-01
14	Chemical analysis	14_PF_chemical_analysis	ChemicalandMicrobialDataChennaiFloodsDec2015.xls	figshare	doi:10.6084/m9.figshare.c.3854080.v1	https://doi.org/10.6084/m9.figshare.c.3854080.v1	2016-04-01
15	Chemical analysis	15_PF_chemical_analysis	ChemicalandMicrobialDataChennaiFloodsDec2015.xls	figshare	doi:10.6084/m9.figshare.c.3854080.v1	https://doi.org/10.6084/m9.figshare.c.3854080.v1	2016-04-01
16	Chemical analysis	16_PF_chemical_analysis	ChemicalandMicrobialDataChennaiFloodsDec2015.xls	figshare	doi:10.6084/m9.figshare.c.3854080.v1	https://doi.org/10.6084/m9.figshare.c.3854080.v1	2016-04-01
17	Chemical analysis	17_PF_chemical_analysis	ChemicalandMicrobialDataChennaiFloodsDec2015.xls	figshare	doi:10.6084/m9.figshare.c.3854080.v1	https://doi.org/10.6084/m9.figshare.c.3854080.v1	2016-04-01
18	Chemical analysis	18_PF_chemical_analysis	ChemicalandMicrobialDataChennaiFloodsDec2015.xls	figshare	doi:10.6084/m9.figshare.c.3854080.v1	https://doi.org/10.6084/m9.figshare.c.3854080.v1	2016-04-01
19	Chemical analysis	19_PF_chemical_analysis	ChemicalandMicrobialDataChennaiFloodsDec2015.xls	figshare	doi:10.6084/m9.figshare.c.3854080.v1	https://doi.org/10.6084/m9.figshare.c.3854080.v1	2016-04-01
20	Chemical analysis	20_PF_chemical_analysis	ChemicalandMicrobialDataChennaiFloodsDec2015.xls	figshare	doi:10.6084/m9.figshare.c.3854080.v1	https://doi.org/10.6084/m9.figshare.c.3854080.v1	2016-04-01
21	Chemical analysis	21_PF_chemical_analysis	ChemicalandMicrobialDataChennaiFloodsDec2015.xls	figshare	doi:10.6084/m9.figshare.c.3854080.v1	https://doi.org/10.6084/m9.figshare.c.3854080.v1	2016-04-01
22	Chemical analysis	22_PF_chemical_analysis	ChemicalandMicrobialDataChennaiFloodsDec2015.xls	figshare	doi:10.6084/m9.figshare.c.3854080.v1	https://doi.org/10.6084/m9.figshare.c.3854080.v1	2016-04-01
CL	Chemical analysis	CL_PF_chemical_analysis	ChemicalandMicrobialDataChennaiFloodsDec2015.xls	figshare	doi:10.6084/m9.figshare.c.3854080.v1	https://doi.org/10.6084/m9.figshare.c.3854080.v1	2016-04-01
AR1	Chemical analysis	AR1_PF_chemical_analysis	ChemicalandMicrobialDataChennaiFloodsDec2015.xls	figshare	doi:10.6084/m9.figshare.c.3854080.v1	https://doi.org/10.6084/m9.figshare.c.3854080.v1	2016-04-01
AR2	Chemical analysis	AR2_PF_chemical_analysis	ChemicalandMicrobialDataChennaiFloodsDec2015.xls	figshare	doi:10.6084/m9.figshare.c.3854080.v1	https://doi.org/10.6084/m9.figshare.c.3854080.v1	2016-04-01
