# Supplementary material for: Chemical, microbial and antibiotic susceptibility analyses of groundwater after a major flood event in Chennai
Source: Sci Data. 2017 Oct 10;4:170135. doi: 10.1038/sdata.2017.135 (PMC5634326; doi:10.1038/sdata.2017.135)
Supplement: Supplementary file 1 [file sdata2017135-isa1.zip › a_assay_microbial_Lakshmanan.txt]

Sample Name	Protocol REF	Assay Name	Raw Data File	Comment[Data Repository]	Comment[Data Record Accession]	Comment[Data Record URI]	Factor Value[temporal sampling range]
1	Microbial analysis	1_AF_microbial_analysis	KU981180  KU981256	GenBank	1093398011	https://www.ncbi.nlm.nih.gov/popset/?term=1093398011	2015-12-31
2	Microbial analysis	2_AF_microbial_analysis	KU981180  KU981256	GenBank	1093398011	https://www.ncbi.nlm.nih.gov/popset/?term=1093398011	2015-12-31
3	Microbial analysis	3_AF_microbial_analysis	KU981180  KU981256	GenBank	1093398011	https://www.ncbi.nlm.nih.gov/popset/?term=1093398011	2015-12-31
4	Microbial analysis	4_AF_microbial_analysis	KU981180  KU981256	GenBank	1093398011	https://www.ncbi.nlm.nih.gov/popset/?term=1093398011	2015-12-31
5	Microbial analysis	5_AF_microbial_analysis	KU981180  KU981256	GenBank	1093398011	https://www.ncbi.nlm.nih.gov/popset/?term=1093398011	2015-12-31
6	Microbial analysis	6_AF_microbial_analysis	KU981180  KU981256	GenBank	1093398011	https://www.ncbi.nlm.nih.gov/popset/?term=1093398011	2015-12-31
7	Microbial analysis	7_AF_microbial_analysis	KU981180  KU981256	GenBank	1093398011	https://www.ncbi.nlm.nih.gov/popset/?term=1093398011	2015-12-31
8	Microbial analysis	8_AF_microbial_analysis	KU981180  KU981256	GenBank	1093398011	https://www.ncbi.nlm.nih.gov/popset/?term=1093398011	2015-12-31
9	Microbial analysis	9_AF_microbial_analysis	KU981180  KU981256	GenBank	1093398011	https://www.ncbi.nlm.nih.gov/popset/?term=1093398011	2015-12-31
10	Microbial analysis	10_AF_microbial_analysis	KU981180  KU981256	GenBank	1093398011	https://www.ncbi.nlm.nih.gov/popset/?term=1093398011	2015-12-31
11	Microbial analysis	11_AF_microbial_analysis	KU981180  KU981256	GenBank	1093398011	https://www.ncbi.nlm.nih.gov/popset/?term=1093398011	2015-12-31
12	Microbial analysis	12_AF_microbial_analysis	KU981180  KU981256	GenBank	1093398011	https://www.ncbi.nlm.nih.gov/popset/?term=1093398011	2015-12-31
13	Microbial analysis	13_AF_microbial_analysis	KU981180  KU981256	GenBank	1093398011	https://www.ncbi.nlm.nih.gov/popset/?term=1093398011	2015-12-31
14	Microbial analysis	14_AF_microbial_analysis	KU981180  KU981256	GenBank	1093398011	https://www.ncbi.nlm.nih.gov/popset/?term=1093398011	2015-12-31
15	Microbial analysis	15_AF_microbial_analysis	KU981180  KU981256	GenBank	1093398011	https://www.ncbi.nlm.nih.gov/popset/?term=1093398011	2015-12-31
16	Microbial analysis	16_AF_microbial_analysis	KU981180  KU981256	GenBank	1093398011	https://www.ncbi.nlm.nih.gov/popset/?term=1093398011	2015-12-31
17	Microbial analysis	17_AF_microbial_analysis	KU981180  KU981256	GenBank	1093398011	https://www.ncbi.nlm.nih.gov/popset/?term=1093398011	2015-12-31
18	Microbial analysis	18_AF_microbial_analysis	KU981180  KU981256	GenBank	1093398011	https://www.ncbi.nlm.nih.gov/popset/?term=1093398011	2015-12-31
19	Microbial analysis	19_AF_microbial_analysis	KU981180  KU981256	GenBank	1093398011	https://www.ncbi.nlm.nih.gov/popset/?term=1093398011	2015-12-31
20	Microbial analysis	20_AF_microbial_analysis	KU981180  KU981256	GenBank	1093398011	https://www.ncbi.nlm.nih.gov/popset/?term=1093398011	2015-12-31
21	Microbial analysis	21_AF_microbial_analysis	KU981180  KU981256	GenBank	1093398011	https://www.ncbi.nlm.nih.gov/popset/?term=1093398011	2015-12-31
22	Microbial analysis	22_AF_microbial_analysis	KU981180  KU981256	GenBank	1093398011	https://www.ncbi.nlm.nih.gov/popset/?term=1093398011	2015-12-31
CL	Microbial analysis	CL_AF_microbial_analysis	KU981180  KU981256	GenBank	1093398011	https://www.ncbi.nlm.nih.gov/popset/?term=1093398011	2015-12-31
AR1	Microbial analysis	AR1_AF_microbial_analysis	KU981180  KU981256	GenBank	1093398011	https://www.ncbi.nlm.nih.gov/popset/?term=1093398011	2015-12-31
AR2	Microbial analysis	AR2_AF_microbial_analysis	KU981180  KU981256	GenBank	1093398011	https://www.ncbi.nlm.nih.gov/popset/?term=1093398011	2015-12-31
1	Microbial analysis	1_PF_microbial_analysis	KU981180  KU981256	GenBank	1093398011	https://www.ncbi.nlm.nih.gov/popset/?term=1093398011	2016-04-01
2	Microbial analysis	2_PF_microbial_analysis	KU981180  KU981256	GenBank	1093398011	https://www.ncbi.nlm.nih.gov/popset/?term=1093398011	2016-04-01
3	Microbial analysis	3_PF_microbial_analysis	KU981180  KU981256	GenBank	1093398011	https://www.ncbi.nlm.nih.gov/popset/?term=1093398011	2016-04-01
4	Microbial analysis	4_PF_microbial_analysis	KU981180  KU981256	GenBank	1093398011	https://www.ncbi.nlm.nih.gov/popset/?term=1093398011	2016-04-01
5	Microbial analysis	5_PF_microbial_analysis	KU981180  KU981256	GenBank	1093398011	https://www.ncbi.nlm.nih.gov/popset/?term=1093398011	2016-04-01
6	Microbial analysis	6_PF_microbial_analysis	KU981180  KU981256	GenBank	1093398011	https://www.ncbi.nlm.nih.gov/popset/?term=1093398011	2016-04-01
7	Microbial analysis	7_PF_microbial_analysis	KU981180  KU981256	GenBank	1093398011	https://www.ncbi.nlm.nih.gov/popset/?term=1093398011	2016-04-01
8	Microbial analysis	8_PF_microbial_analysis	KU981180  KU981256	GenBank	1093398011	https://www.ncbi.nlm.nih.gov/popset/?term=1093398011	2016-04-01
9	Microbial analysis	9_PF_microbial_analysis	KU981180  KU981256	GenBank	1093398011	https://www.ncbi.nlm.nih.gov/popset/?term=1093398011	2016-04-01
10	Microbial analysis	10_PF_microbial_analysis	KU981180  KU981256	GenBank	1093398011	https://www.ncbi.nlm.nih.gov/popset/?term=1093398011	2016-04-01
11	Microbial analysis	11_PF_microbial_analysis	KU981180  KU981256	GenBank	1093398011	https://www.ncbi.nlm.nih.gov/popset/?term=1093398011	2016-04-01
12	Microbial analysis	12_PF_microbial_analysis	KU981180  KU981256	GenBank	1093398011	https://www.ncbi.nlm.nih.gov/popset/?term=1093398011	2016-04-01
13	Microbial analysis	13_PF_microbial_analysis	KU981180  KU981256	GenBank	1093398011	https://www.ncbi.nlm.nih.gov/popset/?term=1093398011	2016-04-01
14	Microbial analysis	14_PF_microbial_analysis	KU981180  KU981256	GenBank	1093398011	https://www.ncbi.nlm.nih.gov/popset/?term=1093398011	2016-04-01
15	Microbial analysis	15_PF_microbial_analysis	KU981180  KU981256	GenBank	1093398011	https://www.ncbi.nlm.nih.gov/popset/?term=1093398011	2016-04-01
16	Microbial analysis	16_PF_microbial_analysis	KU981180  KU981256	GenBank	1093398011	https://www.ncbi.nlm.nih.gov/popset/?term=1093398011	2016-04-01
17	Microbial analysis	17_PF_microbial_analysis	KU981180  KU981256	GenBank	1093398011	https://www.ncbi.nlm.nih.gov/popset/?term=1093398011	2016-04-01
18	Microbial analysis	18_PF_microbial_analysis	KU981180  KU981256	GenBank	1093398011	https://www.ncbi.nlm.nih.gov/popset/?term=1093398011	2016-04-01
19	Microbial analysis	19_PF_microbial_analysis	KU981180  KU981256	GenBank	1093398011	https://www.ncbi.nlm.nih.gov/popset/?term=1093398011	2016-04-01
20	Microbial analysis	20_PF_microbial_analysis	KU981180  KU981256	GenBank	1093398011	https://www.ncbi.nlm.nih.gov/popset/?term=1093398011	2016-04-01
21	Microbial analysis	21_PF_microbial_analysis	KU981180  KU981256	GenBank	1093398011	https://www.ncbi.nlm.nih.gov/popset/?term=1093398011	2016-04-01
22	Microbial analysis	22_PF_microbial_analysis	KU981180  KU981256	GenBank	1093398011	https://www.ncbi.nlm.nih.gov/popset/?term=1093398011	2016-04-01
CL	Microbial analysis	CL_PF_microbial_analysis	KU981180  KU981256	GenBank	1093398011	https://www.ncbi.nlm.nih.gov/popset/?term=1093398011	2016-04-01
AR1	Microbial analysis	AR1_PF_microbial_analysis	KU981180  KU981256	GenBank	1093398011	https://www.ncbi.nlm.nih.gov/popset/?term=1093398011	2016-04-01
AR2	Microbial analysis	AR2_PF_microbial_analysis	KU981180  KU981256	GenBank	1093398011	https://www.ncbi.nlm.nih.gov/popset/?term=1093398011	2016-04-01
