# Supplementary material for: Chemical, microbial and antibiotic susceptibility analyses of groundwater after a major flood event in Chennai
Source: Sci Data. 2017 Oct 10;4:170135. doi: 10.1038/sdata.2017.135 (PMC5634326; doi:10.1038/sdata.2017.135)
Supplement: Supplementary file 1 [file sdata2017135-isa1.zip › a_assay_antibiotic_Lakshmanan.txt]

Sample Name	Protocol REF	Assay Name	Raw Data File	Comment[Data Repository]	Comment[Data Record Accession]	Comment[Data Record URI]	Factor Value[temporal sampling range]
1	Antibiotic susceptibility	1_AF_microbial_susceptibility	Antibiotic susceptibility of bacterial isolates.xlsx	figshare	doi:10.6084/m9.figshare.c.3854080.v1	https://doi.org/10.6084/m9.figshare.c.3854080.v1	2015-12-31
2	Antibiotic susceptibility	2_AF_microbial_susceptibility	Antibiotic susceptibility of bacterial isolates.xlsx	figshare	doi:10.6084/m9.figshare.c.3854080.v1	https://doi.org/10.6084/m9.figshare.c.3854080.v1	2015-12-31
3	Antibiotic susceptibility	3_AF_microbial_susceptibility	Antibiotic susceptibility of bacterial isolates.xlsx	figshare	doi:10.6084/m9.figshare.c.3854080.v1	https://doi.org/10.6084/m9.figshare.c.3854080.v1	2015-12-31
4	Antibiotic susceptibility	4_AF_microbial_susceptibility	Antibiotic susceptibility of bacterial isolates.xlsx	figshare	doi:10.6084/m9.figshare.c.3854080.v1	https://doi.org/10.6084/m9.figshare.c.3854080.v1	2015-12-31
5	Antibiotic susceptibility	5_AF_microbial_susceptibility	Antibiotic susceptibility of bacterial isolates.xlsx	figshare	doi:10.6084/m9.figshare.c.3854080.v1	https://doi.org/10.6084/m9.figshare.c.3854080.v1	2015-12-31
6	Antibiotic susceptibility	6_AF_microbial_susceptibility	Antibiotic susceptibility of bacterial isolates.xlsx	figshare	doi:10.6084/m9.figshare.c.3854080.v1	https://doi.org/10.6084/m9.figshare.c.3854080.v1	2015-12-31
7	Antibiotic susceptibility	7_AF_microbial_susceptibility	Antibiotic susceptibility of bacterial isolates.xlsx	figshare	doi:10.6084/m9.figshare.c.3854080.v1	https://doi.org/10.6084/m9.figshare.c.3854080.v1	2015-12-31
8	Antibiotic susceptibility	8_AF_microbial_susceptibility	Antibiotic susceptibility of bacterial isolates.xlsx	figshare	doi:10.6084/m9.figshare.c.3854080.v1	https://doi.org/10.6084/m9.figshare.c.3854080.v1	2015-12-31
9	Antibiotic susceptibility	9_AF_microbial_susceptibility	Antibiotic susceptibility of bacterial isolates.xlsx	figshare	doi:10.6084/m9.figshare.c.3854080.v1	https://doi.org/10.6084/m9.figshare.c.3854080.v1	2015-12-31
10	Antibiotic susceptibility	10_AF_microbial_susceptibility	Antibiotic susceptibility of bacterial isolates.xlsx	figshare	doi:10.6084/m9.figshare.c.3854080.v1	https://doi.org/10.6084/m9.figshare.c.3854080.v1	2015-12-31
11	Antibiotic susceptibility	11_AF_microbial_susceptibility	Antibiotic susceptibility of bacterial isolates.xlsx	figshare	doi:10.6084/m9.figshare.c.3854080.v1	https://doi.org/10.6084/m9.figshare.c.3854080.v1	2015-12-31
12	Antibiotic susceptibility	12_AF_microbial_susceptibility	Antibiotic susceptibility of bacterial isolates.xlsx	figshare	doi:10.6084/m9.figshare.c.3854080.v1	https://doi.org/10.6084/m9.figshare.c.3854080.v1	2015-12-31
13	Antibiotic susceptibility	13_AF_microbial_susceptibility	Antibiotic susceptibility of bacterial isolates.xlsx	figshare	doi:10.6084/m9.figshare.c.3854080.v1	https://doi.org/10.6084/m9.figshare.c.3854080.v1	2015-12-31
14	Antibiotic susceptibility	14_AF_microbial_susceptibility	Antibiotic susceptibility of bacterial isolates.xlsx	figshare	doi:10.6084/m9.figshare.c.3854080.v1	https://doi.org/10.6084/m9.figshare.c.3854080.v1	2015-12-31
15	Antibiotic susceptibility	15_AF_microbial_susceptibility	Antibiotic susceptibility of bacterial isolates.xlsx	figshare	doi:10.6084/m9.figshare.c.3854080.v1	https://doi.org/10.6084/m9.figshare.c.3854080.v1	2015-12-31
16	Antibiotic susceptibility	16_AF_microbial_susceptibility	Antibiotic susceptibility of bacterial isolates.xlsx	figshare	doi:10.6084/m9.figshare.c.3854080.v1	https://doi.org/10.6084/m9.figshare.c.3854080.v1	2015-12-31
17	Antibiotic susceptibility	17_AF_microbial_susceptibility	Antibiotic susceptibility of bacterial isolates.xlsx	figshare	doi:10.6084/m9.figshare.c.3854080.v1	https://doi.org/10.6084/m9.figshare.c.3854080.v1	2015-12-31
18	Antibiotic susceptibility	18_AF_microbial_susceptibility	Antibiotic susceptibility of bacterial isolates.xlsx	figshare	doi:10.6084/m9.figshare.c.3854080.v1	https://doi.org/10.6084/m9.figshare.c.3854080.v1	2015-12-31
19	Antibiotic susceptibility	19_AF_microbial_susceptibility	Antibiotic susceptibility of bacterial isolates.xlsx	figshare	doi:10.6084/m9.figshare.c.3854080.v1	https://doi.org/10.6084/m9.figshare.c.3854080.v1	2015-12-31
20	Antibiotic susceptibility	20_AF_microbial_susceptibility	Antibiotic susceptibility of bacterial isolates.xlsx	figshare	doi:10.6084/m9.figshare.c.3854080.v1	https://doi.org/10.6084/m9.figshare.c.3854080.v1	2015-12-31
21	Antibiotic susceptibility	21_AF_microbial_susceptibility	Antibiotic susceptibility of bacterial isolates.xlsx	figshare	doi:10.6084/m9.figshare.c.3854080.v1	https://doi.org/10.6084/m9.figshare.c.3854080.v1	2015-12-31
22	Antibiotic susceptibility	22_AF_microbial_susceptibility	Antibiotic susceptibility of bacterial isolates.xlsx	figshare	doi:10.6084/m9.figshare.c.3854080.v1	https://doi.org/10.6084/m9.figshare.c.3854080.v1	2015-12-31
CL	Antibiotic susceptibility	CL_AF_microbial_susceptibility	Antibiotic susceptibility of bacterial isolates.xlsx	figshare	doi:10.6084/m9.figshare.c.3854080.v1	https://doi.org/10.6084/m9.figshare.c.3854080.v1	2015-12-31
AR1	Antibiotic susceptibility	AR1_AF_microbial_susceptibility	Antibiotic susceptibility of bacterial isolates.xlsx	figshare	doi:10.6084/m9.figshare.c.3854080.v1	https://doi.org/10.6084/m9.figshare.c.3854080.v1	2015-12-31
AR2	Antibiotic susceptibility	AR2_AF_microbial_susceptibility	Antibiotic susceptibility of bacterial isolates.xlsx	figshare	doi:10.6084/m9.figshare.c.3854080.v1	https://doi.org/10.6084/m9.figshare.c.3854080.v1	2015-12-31
1	Antibiotic susceptibility	1_AF_microbial_susceptibility	Antibiotic susceptibility of bacterial isolates.xlsx	figshare	doi:10.6084/m9.figshare.c.3854080.v1	https://doi.org/10.6084/m9.figshare.c.3854080.v1	2016-04-01
2	Antibiotic susceptibility	2_AF_microbial_susceptibility	Antibiotic susceptibility of bacterial isolates.xlsx	figshare	doi:10.6084/m9.figshare.c.3854080.v1	https://doi.org/10.6084/m9.figshare.c.3854080.v1	2016-04-01
3	Antibiotic susceptibility	3_AF_microbial_susceptibility	Antibiotic susceptibility of bacterial isolates.xlsx	figshare	doi:10.6084/m9.figshare.c.3854080.v1	https://doi.org/10.6084/m9.figshare.c.3854080.v1	2016-04-01
4	Antibiotic susceptibility	4_AF_microbial_susceptibility	Antibiotic susceptibility of bacterial isolates.xlsx	figshare	doi:10.6084/m9.figshare.c.3854080.v1	https://doi.org/10.6084/m9.figshare.c.3854080.v1	2016-04-01
5	Antibiotic susceptibility	5_AF_microbial_susceptibility	Antibiotic susceptibility of bacterial isolates.xlsx	figshare	doi:10.6084/m9.figshare.c.3854080.v1	https://doi.org/10.6084/m9.figshare.c.3854080.v1	2016-04-01
6	Antibiotic susceptibility	6_AF_microbial_susceptibility	Antibiotic susceptibility of bacterial isolates.xlsx	figshare	doi:10.6084/m9.figshare.c.3854080.v1	https://doi.org/10.6084/m9.figshare.c.3854080.v1	2016-04-01
7	Antibiotic susceptibility	7_AF_microbial_susceptibility	Antibiotic susceptibility of bacterial isolates.xlsx	figshare	doi:10.6084/m9.figshare.c.3854080.v1	https://doi.org/10.6084/m9.figshare.c.3854080.v1	2016-04-01
8	Antibiotic susceptibility	8_AF_microbial_susceptibility	Antibiotic susceptibility of bacterial isolates.xlsx	figshare	doi:10.6084/m9.figshare.c.3854080.v1	https://doi.org/10.6084/m9.figshare.c.3854080.v1	2016-04-01
9	Antibiotic susceptibility	9_AF_microbial_susceptibility	Antibiotic susceptibility of bacterial isolates.xlsx	figshare	doi:10.6084/m9.figshare.c.3854080.v1	https://doi.org/10.6084/m9.figshare.c.3854080.v1	2016-04-01
10	Antibiotic susceptibility	10_AF_microbial_susceptibility	Antibiotic susceptibility of bacterial isolates.xlsx	figshare	doi:10.6084/m9.figshare.c.3854080.v1	https://doi.org/10.6084/m9.figshare.c.3854080.v1	2016-04-01
11	Antibiotic susceptibility	11_AF_microbial_susceptibility	Antibiotic susceptibility of bacterial isolates.xlsx	figshare	doi:10.6084/m9.figshare.c.3854080.v1	https://doi.org/10.6084/m9.figshare.c.3854080.v1	2016-04-01
12	Antibiotic susceptibility	12_AF_microbial_susceptibility	Antibiotic susceptibility of bacterial isolates.xlsx	figshare	doi:10.6084/m9.figshare.c.3854080.v1	https://doi.org/10.6084/m9.figshare.c.3854080.v1	2016-04-01
13	Antibiotic susceptibility	13_AF_microbial_susceptibility	Antibiotic susceptibility of bacterial isolates.xlsx	figshare	doi:10.6084/m9.figshare.c.3854080.v1	https://doi.org/10.6084/m9.figshare.c.3854080.v1	2016-04-01
14	Antibiotic susceptibility	14_AF_microbial_susceptibility	Antibiotic susceptibility of bacterial isolates.xlsx	figshare	doi:10.6084/m9.figshare.c.3854080.v1	https://doi.org/10.6084/m9.figshare.c.3854080.v1	2016-04-01
15	Antibiotic susceptibility	15_AF_microbial_susceptibility	Antibiotic susceptibility of bacterial isolates.xlsx	figshare	doi:10.6084/m9.figshare.c.3854080.v1	https://doi.org/10.6084/m9.figshare.c.3854080.v1	2016-04-01
16	Antibiotic susceptibility	16_AF_microbial_susceptibility	Antibiotic susceptibility of bacterial isolates.xlsx	figshare	doi:10.6084/m9.figshare.c.3854080.v1	https://doi.org/10.6084/m9.figshare.c.3854080.v1	2016-04-01
17	Antibiotic susceptibility	17_AF_microbial_susceptibility	Antibiotic susceptibility of bacterial isolates.xlsx	figshare	doi:10.6084/m9.figshare.c.3854080.v1	https://doi.org/10.6084/m9.figshare.c.3854080.v1	2016-04-01
18	Antibiotic susceptibility	18_AF_microbial_susceptibility	Antibiotic susceptibility of bacterial isolates.xlsx	figshare	doi:10.6084/m9.figshare.c.3854080.v1	https://doi.org/10.6084/m9.figshare.c.3854080.v1	2016-04-01
19	Antibiotic susceptibility	19_AF_microbial_susceptibility	Antibiotic susceptibility of bacterial isolates.xlsx	figshare	doi:10.6084/m9.figshare.c.3854080.v1	https://doi.org/10.6084/m9.figshare.c.3854080.v1	2016-04-01
20	Antibiotic susceptibility	20_AF_microbial_susceptibility	Antibiotic susceptibility of bacterial isolates.xlsx	figshare	doi:10.6084/m9.figshare.c.3854080.v1	https://doi.org/10.6084/m9.figshare.c.3854080.v1	2016-04-01
21	Antibiotic susceptibility	21_AF_microbial_susceptibility	Antibiotic susceptibility of bacterial isolates.xlsx	figshare	doi:10.6084/m9.figshare.c.3854080.v1	https://doi.org/10.6084/m9.figshare.c.3854080.v1	2016-04-01
22	Antibiotic susceptibility	22_AF_microbial_susceptibility	Antibiotic susceptibility of bacterial isolates.xlsx	figshare	doi:10.6084/m9.figshare.c.3854080.v1	https://doi.org/10.6084/m9.figshare.c.3854080.v1	2016-04-01
CL	Antibiotic susceptibility	CL_AF_microbial_susceptibility	Antibiotic susceptibility of bacterial isolates.xlsx	figshare	doi:10.6084/m9.figshare.c.3854080.v1	https://doi.org/10.6084/m9.figshare.c.3854080.v1	2016-04-01
AR1	Antibiotic susceptibility	AR1_AF_microbial_susceptibility	Antibiotic susceptibility of bacterial isolates.xlsx	figshare	doi:10.6084/m9.figshare.c.3854080.v1	https://doi.org/10.6084/m9.figshare.c.3854080.v1	2016-04-01
AR2	Antibiotic susceptibility	AR2_AF_microbial_susceptibility	Antibiotic susceptibility of bacterial isolates.xlsx	figshare	doi:10.6084/m9.figshare.c.3854080.v1	https://doi.org/10.6084/m9.figshare.c.3854080.v1	2016-04-01
